# Supplementary material for: Seafood Choice and Consumption Behavior: Assessing the Willingness to Pay for an Edible Sea Urchin
Source: Foods. 2023 Jan 16;12(2):418. doi: 10.3390/foods12020418 (PMC9857571; doi:10.3390/foods12020418)
Supplement: Supplementary file 1 [file foods-12-00418-s001.zip]

Archive with 1 entries (1 files):
- foods-2125555-supplementary.xlsx
