# Supplementary material for: Seafood Choice and Consumption Behavior: Assessing the Willingness to Pay for an Edible Sea Urchin
Source: Foods. 2023 Jan 16;12(2):418. doi: 10.3390/foods12020418 (PMC9857571; doi:10.3390/foods12020418)
Supplement: Supplementary file 1 [file foods-12-00418-s001.zip › foods-2125555-supplementary.xlsx]

## Sheet: Origin
REFERENCES	YEAR	MAIN AIM(S) OF THE STUDY	ATTRIBUTE
Natali et al. 2022	2022	To investigate whether consumers would be willing to pay for discarded species	Origin
Tian et al. 2022	2022	To assess how information about the health, environmental, and economic benefits of locally produced aquaculture products affect consumers WTP	Origin
Yin et al. 2022	2022	To measure Chinese consumer preferences and WTP for different aquatic product safety information attributes considering stated attribute non-attendance (ANA)	Geographical indication
Nguyen et al. 2022	2022	To assess information transparency of food served in casual and fine dining restaurants	Origin
Nguyen et al. 2022	2022	To examine American consumer preferences and values related to obtaining information about fish entreées served at casual (midscale) and fine dining (upscale) restaurants	Origin
Sayeed et al. 2021	2021	To identify factors affecting consumer preference of mud crabs, and to understand consumers’ willingness to pay (WTP) for these factors	Origin
Bronnmann et al. 2021	2021	To measure the relative importance of the motivations for choosing ecolabeled seafood products	Geographical indication
Weir et al. 2021	2021	To investigate how production process labels and information about potential positive and/or negative aspects of GM technology affects demand for novel seafood products	Origin
Wakamatsu et al 2021	2021	To examine whether positive information on radioactivity sometimes triggers a negative reminiscence effect on consumer preference for seafood	Origin
Kitano et al. 2021	2021	To estimate consumers' willingness to pay for products labeled based on their contribution to different "causes" and its distribution	Origin
Cantillo et al. 2021	2021	To measure the level of importance and satisfaction of consumers' attitudes towards the purchase of seabream and seabass in Gran Canaria (Spain)	Safety issues
Cantillo et al. 2020	2020	To assess the preferences of consumers for finfish seafood products and	Origin
Garlock et al. 2020	2020	To investigate market potential of new farmed finfish species from the Gulf of Mexico	Origin
Yang et al. 2020	2020	To examine heterogeneity in consumer responses to Arctic food	Origin
Zhang et al. 2020	2020	To elicit Chinese consumer preference for ecolabel certiﬁcation of salmon consumed away from home	Origin
Yang et al. 2020	2020	To examine consumers' perceptions of and WTP for foods originating from the Canadian Arctic, and their receptivity to certification for sustainability, authenticity, and origin	Origin
Sigurdsson et al. 2020	2020	To explore how signaling affects consumer choices in fresh fish purchasing situations, both in traditional and online retail settings	Origin
Weir et al. 2019	2019	To conduct a choice experiment eliciting willingness-to-pay for salmon fillets with varying characteristics, including GM technology and GM feed	Origin
Van Osch et al. 2019	2019	To assess how the public makes decisions on what type of salmon or sea bream to buy based on the attributes of the product	Production location
Banovic et al. 2019	2019	To examine the effect of health and nutrition claims, country-of-origin (COO), and eco-labels on consumer choice of new aquaculture products in a cross-cultural context	Origin (Label)
Ankamah-Yeboah et al. 2019	2019	To examine German consumers' preferences for farmed rainbow trout	Origin
Risius et al. 2019	2019	To elicit target groups for fish from sustainable aquaculture and their preferences for different countries of origin	Origin
Thong et al. 2018	2018	To analyze the demand structure and market positions of a variety of seafood products (12) in the French retail market	Origin
Lim et al. 2018	2018	To analyze how the MSC ecolabel affects consumers’ WTP for imported products from selected developing countries	Origin
Richter et al. 2018	2018	To provide new insights into social norm interventions and point towards potential side effects of using social norm interventions in crowded, information-overloaded environments	Origin
Hinkes et al. 2018	2018	To analyze consumer preferences for frozen pangasius and tilapia fillets from Bangladesh in order to explore market opportunities in Germany	Origin
Zander et al. 2018	2018	To identify ways to increase the market share of sustainable fish from aquaculture	Origin
Ankamah-Yeboah et al. 2018	2018	To examine the potential market impacts of the use of insect-based protein for fish feed as an innovative approach out of the fish-meal trap	Origin
Zander et al. 2018	2018	To identify ways to increase the market share of sustainable fish from aquaculture.	Label
Wakamatsu et al. 2017	2017	To measure consumers' willingness to pay for seafood from the Fukushima area and to measure the impact of displaying ecolabels (MSC and MEL) on Fukushima products	Origin
Wakamatsu et al. 2017	2017	To measure consumers' willingness to pay for seafood from the Fukushima area and to measure the impact of displaying ecolabels (MSC and MEL) on Fukushima products	Local label
Li et al. 2017	2017	To investigate factors that influence participants' decisions to purchase oysters	Location
Risius et al. 2017	2017	To determine what consumers expect from sustainable aquaculture and whether they prefer sustainable aquaculture products	Origin
Yip et al. 2017	2017	To explore consumer preferences for salmon produced with IMTA or CCA rather than conventional technology	Country of origin
Carlucci et al. 2017	2017	To investigate consumer preferences and willingness to pay for new convenient formats and certification labels for oysters	Origin
Van Osch et al. 2017	2017	To examine whether the Irish public is willing to pay a premium for "sustainably produced" farmed salmon from an IMTA process	Origin
Chen et al. 2017	2017	To investigate chef preferences for oyster attributes to determine marginal willingness to pay for locally grown oysters	Origin
McClenachan et al. 2016	2016	To test preferences and willingness to pay (WTP) for seafood across the three types of sustainability: ecological sustainability, local origin and social sustainability	Origin
Jaffry et al. 2016	2016	The effectiveness of certification	Origin
Nguyen et al. 2015	2015	To investigate consumer demand and choice behavior for fresh seafood in a retail market	Origin
Witkin et al. 2015	2015	To quantify consumer preferences for locally abundant and underutilized fish relative to more familiar and overfished species	Origin label
Uchida et al. 2014	2014	To study the direct and interactive effects of seafood ecolabels with other common fish labels	Origin
Fernandez-Polanco et al. 2013	2013	To examine the effect of the farmed seabream's attributes and claims are able to successfully influence Spanish consumers' perceived value of seafood	Origin
Loose et al. 2013	2013	To assess consumer preferences for opened versus unopened oyster preparation formats	Origin
Davidson et al. 2012	2012	To investigate Hawaii consumers' willingness to pay for fish product attributes including farmed vs. wild-caught	Origin
Davidson et al. 2012	2012	To investigate Hawaii consumers' willingness to pay for fish product attributes including farmed vs. wild-caught	Locally Produced in Hawaii

## Sheet: Certification
REFERENCES	YEAR	MAIN AIM(S) OF THE STUDY	ATTRIBUTE
Natali et al. 2022	2022	To investigate whether consumers would be willing to pay for discarded species	Ecolabel
Yin et al. 2022	2022	To measure Chinese consumer preferences and WTP for different aquatic product safety information attributes considering stated attribute non-attendance (ANA)	Organic label
Yin et al. 2022	2022	To measure Chinese consumer preferences and WTP for different aquatic product safety information attributes considering stated attribute non-attendance (ANA)	Traceability
Nguyen et al. 2022	2022	To assess information transparency of food served in casual and fine dining restaurants	Certification
Tran et al. 2022	2022	To understand consumers' WTP for food safety certification	Certification status
Nguyen et al. 2022	2022	To examine American consumer preferences and values related to obtaining information about fish entreées served at casual (midscale) and fine dining (upscale) restaurants	Sustainability certification
Zheng et al. 2021	2021	To assess Chinese consumers' preference for high-quality imported salmon	Certification (Safety label)
Bronnmann et al. 2021	2021	To measure the relative importance of the motivations for choosing ecolabeled seafood products	MSC label
Tanner et al. 2021	2021	To determine WTP for yellowfin tuna in the area in light of specific characteristics of its local value chain	Certification (Safety)
Weir et al. 2021	2021	To investigate how production process labels and information about potential positive and/or negative aspects of GM technology affects demand for novel seafood products	Label
Bastounis et al. 2021	2021	To explore whether consumers’ willingness to pay for labelled foods/milk changes as a result of different messages/ecolabel attributes (e.g., certification)	Certification
Wakamatsu et al 2021	2021	To examine whether positive information on radioactivity sometimes triggers a negative reminiscence effect on consumer preference for seafood	Label
Xuan et al. 2021	2021	To investigate if consumers prefer eco-labelled (eco-certified) shrimps over conventional (non-certified) shrimp	Eco-label
Liu et al. 2021	2021	To estimate the Taiwanese preference for northern shrimp (NS) products (NSP) with the Marine Stewardship Council (MSC) label	Duration of Certification
Li et al 2021	2021	To synthesize consumers' WTP studies regarding sustainable food products and	Sustainability
Hori et al. 2020	2020	Analysis Japanese consumers awareness of the importance of seafood sustainability	Label
Cantillo et al. 2020	2020	To discuss and compare some willingness to pay estimations	Certification (Specific label)
Cantillo et al. 2020	2020	To assess the preferences of consumers for finfish seafood products and	Existence of an ecolabel or certification
Cantillo et al. 2020	2020	To identify the main insights of consumer behaviour towards these products, the most used attributes for this type of experiments and	Sustainability claim or level
Yang et al. 2020	2020	To examine heterogeneity in consumer responses to Arctic food	Certification
Zhang et al. 2020	2020	To elicit Chinese consumer preference for ecolabel certiﬁcation of salmon consumed away from home	Ecolabel
Menozzi et al. 2020	2020	To investigate consumer demand and choice behavior for fish products in five European countries (France, Germany, Italy, Spain, and the UK)	Sustainability label
Yang et al. 2020	2020	To examine consumers' perceptions of and WTP for foods originating from the Canadian Arctic, and their receptivity to certification for sustainability, authenticity, and origin	Certification
Weir et al. 2019	2019	To conduct a choice experiment eliciting willingness-to-pay for salmon fillets with varying characteristics, including GM technology and GM feed	Label
Banovic et al. 2019	2019	To examine the effect of health and nutrition claims, country-of-origin (COO), and eco-labels on consumer choice of new aquaculture products in a cross-cultural context	ASC eco-label
Ankamah-Yeboah et al. 2019	2019	To examine German consumers' preferences for farmed rainbow trout	Production method
Risius et al. 2019	2019	To elicit target groups for fish from sustainable aquaculture and their preferences for different countries of origin	Sustainability label
Bronnmann et al. 2018	2018	To investigate the importance of different attributes for turbot in the German market as well as consumers' willingness to pay for specific attributes	Certification
Lim et al. 2018	2018	To assess the US consumers’ WTP for MSC-certified products, differentiated by the country of origin and	Certification
Richter et al. 2018	2018	To provide new insights into social norm interventions and point towards potential side effects of using social norm interventions in crowded, information-overloaded environments	Label
Hinkes et al. 2018	2018	To analyze consumer preferences for frozen pangasius and tilapia fillets from Bangladesh in order to explore market opportunities in Germany	Sustainability label
Zander et al. 2018	2018	To identify ways to increase the market share of sustainable fish from aquaculture	Label
Ankamah-Yeboah et al. 2018	2018	To examine the potential market impacts of the use of insect-based protein for fish feed as an innovative approach out of the fish-meal trap	Production method
Bronnmann et al. 2017	2017	To discover if the preference for wild fish is primarily related to the perceived lack of environmental sustainability in aquaculture, or there it is a perceived quality difference	Certification
Wakamatsu et al. 2017	2017	To measure consumers' willingness to pay for seafood from the Fukushima area and to measure the impact of displaying ecolabels (MSC and MEL) on Fukushima products	Ecolabel
Risius et al. 2017	2017	To determine what consumers expect from sustainable aquaculture and whether they prefer sustainable aquaculture products	Sustainability label
Yip et al. 2017	2017	To explore consumer preferences for salmon produced with IMTA or CCA rather than conventional technology	Certification
Carlucci et al. 2017	2017	To investigate consumer preferences and willingness to pay for new convenient formats and certification labels for oysters	Certiﬁcation label
Van Osch et al. 2017	2017	To examine whether the Irish public is willing to pay a premium for "sustainably produced" farmed salmon from an IMTA process	Sustainability
Jaffry et al. 2016	2016	The effectiveness of certification	Certification
Jaffry et al. 2016	2016	To evaluate the potential consumers' response from the United Kingdom and Denmark to the introduction of certification for the sustainability and quality of seafood products and	Certifier
Fonner et al. 2015	2015	Willingness to Pay for Multiple Seafood Labels in a Niche Market	Label
Witkin et al. 2015	2015	To quantify consumer preferences for locally abundant and underutilized fish relative to more familiar and overfished species	Eco-label
Asche et al. 2015	2015	To test pricing varies across different eco-labels that may compete with each other	Eco-label
Uchida et al. 2014	2014	To study the direct and interactive effects of seafood ecolabels with other common fish labels	Ecolabel
Fernandez-Polanco et al. 2013	2013	To examine the effect of the farmed seabream's attributes and claims are able to successfully influence Spanish consumers' perceived value of seafood	Sustainability
Johnston et al. 2006	2006	To describe a contingent ranking experiment addressing preferences for fresh seafood, allowing for choices among different species, some displaying an ecolabel	Ecolabel
Johnston et al. 2006	2006	To describe a contingent ranking experiment addressing preferences for fresh seafood, allowing for choices among different species, some displaying an ecolabel	Certification

## Sheet: Pattern
REFERENCES	YEAR	MAIN AIM(S) OF THE STUDY	ATTRIBUTE
Tran et al. 2022	2022	To understand consumers' WTP for food safety certification	Size
Tran et al. 2022	2022	To understand consumers' WTP for food safety certification	Processing
Zheng et al. 2021	2021	To assess Chinese consumers' preference for high-quality imported salmon	Colour
Wakamatsu et al 2021	2021	To examine whether positive information on radioactivity sometimes triggers a negative reminiscence effect on consumer preference for seafood	Types of Product
Wakamatsu et al 2021	2021	To examine whether positive information on radioactivity sometimes triggers a negative reminiscence effect on consumer preference for seafood	Size
Kitano et al. 2021	2021	To estimate consumers' willingness to pay for products labeled based on their contribution to different "causes" and its distribution	Product forms
Zhou et al. 2021	2021	To estimate shark-fin consumer's preferences, and how these might be leveraged to deliver sustainability goals	Quality
Cantillo et al. 2020	2020	To discuss and compare some willingness to pay estimations	Processing or storage form + Product form presentation
Cantillo et al. 2020	2020	To discuss and compare some willingness to pay estimations	Size
Zhang et al. 2020	2020	To elicit Chinese consumer preference for ecolabel certiﬁcation of salmon consumed away from home	Cooking method
Menozzi et al. 2020	2020	To investigate consumer demand and choice behavior for fish products in five European countries (France, Germany, Italy, Spain, and the UK)	Product Forms
Ankamah-Yeboah et al. 2019	2019	To examine German consumers' preferences for farmed rainbow trout	Preparation
Oliva et al. 2019	2019	To study the economic impacts of OA by (i) linking the effects of OA to consumers' preferences and (ii) assessing the effectiveness of the market adaptation strategies	Shell size
Oliva et al. 2019	2019	To study the economic impacts of OA by (i) linking the effects of OA to consumers' preferences and (ii) assessing the effectiveness of the market adaptation strategies	Meat color
Oliva et al. 2019	2019	To study the economic impacts of OA by (i) linking the effects of OA to consumers' preferences and (ii) assessing the effectiveness of the market adaptation strategies	Shell appearance
Oliva et al. 2019	2019	To study the economic impacts of OA by (i) linking the effects of OA to consumers' preferences and (ii) assessing the effectiveness of the market adaptation strategies	Texture
Oliva et al. 2019	2019	To study the economic impacts of OA by (i) linking the effects of OA to consumers' preferences and (ii) assessing the effectiveness of the market adaptation strategies	Taste-sea scent
Oliva et al. 2019	2019	To study the economic impacts of OA by (i) linking the effects of OA to consumers' preferences and (ii) assessing the effectiveness of the market adaptation strategies	Product depth/assortment
Thong et al. 2018	2018	To analyze the demand structure and market positions of a variety of seafood products (12) in the French retail market	Product Forms
Ankamah-Yeboah et al. 2018	2018	To examine the potential market impacts of the use of insect-based protein for fish feed as an innovative approach out of the fish-meal trap	Preparation
Boncinelli et al. 2018	2018	To test whether consumers of seafood products are willing to pay a premium price for having access to information about the catch area for fish-based products	Type of processed fish-based food
Li et al. 2017	2017	To investigate factors that influence participants' decisions to purchase oysters	Shell color
Li et al. 2017	2017	To investigate factors that influence participants' decisions to purchase oysters	Size
Li et al. 2017	2017	To investigate factors that influence participants' decisions to purchase oysters	Appearance
Li et al. 2017	2017	To investigate factors that influence participants' decisions to purchase oysters	Saltiness
Li et al. 2017	2017	To investigate factors that influence participants' decisions to purchase oysters	Meat color
Li et al. 2017	2017	To investigate factors that influence participants' decisions to purchase oysters	Smell
Carlucci et al. 2017	2017	To investigate consumer preferences and willingness to pay for new convenient formats and certification labels for oysters	Size
Carlucci et al. 2017	2017	To investigate consumer preferences and willingness to pay for new convenient formats and certification labels for oysters	Preparation
Jaffry et al. 2016	2016	To evaluate the potential consumers' response from the United Kingdom and Denmark to the introduction of certification for the sustainability and quality of seafood products and	Product forms
Nguyen et al. 2015	2015	To investigate consumer demand and choice behavior for fresh seafood in a retail market	Product Forms
Witkin et al. 2015	2015	To quantify consumer preferences for locally abundant and underutilized fish relative to more familiar and overfished species	Preparation
Asche et al. 2015	2015	To test pricing varies across different eco-labels that may compete with each other	Product form
Loose et al. 2013	2013	To assess consumer preferences for opened versus unopened oyster preparation formats	Preparation
Olesen et al. 2010	2010	To analyze consumer attitudes toward and WTP for improved fish welfare and environmental improvements in relation to other important quality attributes; here, the colour of salmon and	Colour
Alfnes et al. 2006	2006	To investigate consumers' willingness to pay for the color of salmon	Colour

## Sheet: Place
REFERENCES	YEAR	MAIN AIM(S) OF THE STUDY	ATTRIBUTE
Bi et al. 2016	2016	Providing nutrition information similar to the nutrition facts panel increases marginal willingness to pay (MWTP) for all types of seafood studied and	Protein to prepare for a family dinner at home (Place)
Loose et al. 2013	2013	To assess consumer preferences for opened versus unopened oyster preparation formats	Accompaniments
Cantillo et al. 2021	2021	To identify the main determinants of the frequency of fishery and aquaculture products (FAPs) at-home consumption	Frequency of consumption at home of FAPs
Alemu et al. 2020	2020	To provide a behavioral economic analysis and interpretation	Order placement
